# Supplementary material for: IPF-Fibroblast Erk1/2 Activity Is Independent from microRNA Cluster 17-92 but Can Be Inhibited by Treprostinil through DUSP1
Source: Cells. 2021 Oct 21;10(11):2836. doi: 10.3390/cells10112836 (PMC8616195; doi:10.3390/cells10112836)
Supplement: Supplementary file 1 [file cells-10-02836-s001.zip]

Archive with 2 entries (2 files):
- Figure S1.tif
- Table S1 .pdf
